# Supplementary material for: A comprehensive phylogenetic analysis of copper transporting P1B ATPases from bacteria of the Rhizobiales order uncovers multiplicity, diversity and novel taxonomic subtypes
Source: Microbiologyopen. 2017 Feb 20;6(4):e00452. doi: 10.1002/mbo3.452 (PMC5552934; doi:10.1002/mbo3.452)
Supplement: Supplementary file 7 [file MBO3-6-na-s007.xlsx]

## Sheet: Hoja1
Table S1 Data set
Occurrence of putative P1B-ATPases in multy-replicon rhizobia genomes (Uncharacterized, FixI homologues and partially characterized)
Organisms	Uniprot or RefSeq Ids	Gene name	Protein length (aas)
Agrobacterium radiobacter (strain K84 )	B9JNC3	actP Arad_7590	644
Agrobacterium radiobacter (strain K84)	B9JJ75	Arad_8781	648
Agrobacterium radiobacter (strain K84)	B9JDX9	Arad_2044	768
Agrobacterium radiobacter (strain K84)	B9JDB0	actP Arad_4551	830
Agrobacterium sp. (strain H13-3)	F0L7S4	AGROH133_04580	906
Agrobacterium sp. (strain H13-3)	F0L206	AGROH133_05421	834
Agrobacterium sp. (strain H13-3)	F0L4M2	fixI AGROH133_06244	763
Agrobacterium tumefaciens (strain C58 )	A9CJE3	Atu1195	836
Agrobacterium tumefaciens (strain C58 )	A9CJP7	Atu0937	841
Agrobacterium tumefaciens (strain C58 )	Q7D0J8	Atu0843	905
Agrobacterium tumefaciens (strain C58)	A9CIZ1	fixI Atu1528	763
Agrobacterium vitis (strain S4 )	B9K626	Avi_9859	737
Agrobacterium vitis (strain S4)	B9JWS5	fixI Avi_2393	787
Agrobacterium vitis (strain S4)	B9JWS2	Avi_2388	819
Agrobacterium vitis (strain S4)	B9K1B4	Avi_5561	757
Agrobacterium vitis (strain S4)	B9K630	Avi_9864	826
Aureimonas sp. AU20	M673_01920		825
Aureimonas sp. AU20	M673_21640		734
Beijerinckia indica subsp. indica DSM 1715	B2ICN5	Bind_0269	713
Beijerinckia indica subsp. indica DSM 1715	B2IJD3	Bind_2679	857
Beijerinckia indica subsp. indica DSM 1715	B2IGR1	Bind_2203	849
Beijerinckia indica subsp. indica DSM 1715	B2IDM6	Bind_1836	794
Beijerinckia indica subsp. indica DSM 1715	B2IG24	Bind_2141	839
Bosea sp. PAMC 26642	AXW83_22960		846
Bosea sp. PAMC 26642	AXW83_04575		722
Bosea sp. PAMC 26642	AXW83_04730		681
Bradyrhizobium diazoefficiens (strain USDA 110)	Q59207	fixI blr2769	730
Bradyrhizobium sp. (strain BTAi1 / ATCC BAA-1182)	A5EH91	BBta_3442	765
Bradyrhizobium sp. (strain BTAi1 / ATCC BAA-1182)	A5EUA0	actP BBta_p0056	804
Bradyrhizobium sp. (strain BTAi1 / ATCC BAA-1182)	A5EBM1	BBta_1328	764
Bradyrhizobium sp. (strain BTAi1 / ATCC BAA-1182)	A5EBX9	mgtA BBta_1451	890
Bradyrhizobium sp. (strain BTAi1 / ATCC BAA-1182)	A5ED05	BBta_1846	854
Bradyrhizobium sp. (strain BTAi1 / ATCC BAA-1182)	A5EFI6	BBta_2797	733
Bradyrhizobium sp. (strain BTAi1 / ATCC BAA-1182)	A5E9U6	BBta_0672	890
Bradyrhizobium sp. (strain BTAi1 / ATCC BAA-1182)	A5ESM1	BBta_7296	842
Bradyrhizobium sp. (strain BTAi1 / ATCC BAA-1182)	A5E8K9	actP BBta_0206	821
Bradyrhizobium sp. (strain BTAi1 / ATCC BAA-1182)	A5EC90	BBta_1568	703
Bradyrhizobium sp. (strain BTAi1 / ATCC BAA-1182)	A5EUF6	BBta_p0125	813
Bradyrhizobium sp. (strain BTAi1 / ATCC BAA-1182)	A5ESY7	BBta_7421	764
Brucella abortus bv. 1 str. 9-941	BruAb1_1993		804
Brucella abortus bv. 1 str. 9-941	BruAb1_0215		759
Brucella abortus bv. 1 str. 9-941	BruAb1_0383		752
Brucella canis ATCC 23365	BCAN_A2064		814
Brucella canis ATCC 23365	BCAN_A0223		826
Brucella canis ATCC 23365	BCAN_A0365		752
Brucella melitensis bv. 1 str. 16M	DK63_1381		809
Brucella melitensis bv. 1 str. 16M	DK63_1757		826
Brucella melitensis bv. 1 str. 16M	DK63_1923		752
Brucella melitensis bv. 1 str. 16M	DK63_3148		631
Brucella ovis ATCC 25840	BOV_A1100		631
Brucella ovis ATCC 25840	BOV_0212		759
Brucella ovis ATCC 25840	BOV_1942		704
Brucella suis 1330	BR2018		814
Brucella suis 1330	BR0220		826
Brucella suis 1330	BRA1198		567
Brucella suis 1330	BR0357		752
Chelativorans sp. (strain BNC1)	Q11EF0	Meso_2849	734
Chelativorans sp. (strain BNC1)	Q11ND6	Meso_4435	833
Chelativorans sp. (strain BNC1)	Q11BG5	Meso_3893	855
Chelativorans sp. (strain BNC1)	Q11G30	Meso_2255	746
Chelativorans sp. (strain BNC1)	Q11G52	Meso_2232	880
Chelativorans sp. (strain BNC1)	Q11N19	Meso_4212	1022
Chelativorans sp. (strain BNC1)	Q11N94	Meso_4129	955
Chelativorans sp. (strain BNC1)	Q11EY1	Meso_2667	846
Chelativorans sp. (strain BNC1)	Q11G36	Meso_2249	621
Chelativorans sp. (strain BNC1)	Q11BI2	Meso_3876	703
Chelatococcus sp. CO-6	AL346_02020		638
Chelatococcus sp. CO-6	AL346_04970		796
Chelatococcus sp. CO-6	AL346_08710		838
Chelatococcus sp. CO-6	AL346_10545		759
Chelatococcus sp. CO-6	AL346_11220		753
Chelatococcus sp. CO-6	AL346_11965		747
Ensifer adhaerens OV14	OV14_3156		762
Ensifer adhaerens OV14	OV14_a0399		793
Ensifer adhaerens OV14	OV14_b0747		628
Ensifer adhaerens OV14	OV14_0962		770
Hoeflea sp. IMCC20628	IMCC20628_04449		801
Hoeflea sp. IMCC20628	IMCC20628_04629		819
Hoeflea sp. IMCC20628	IMCC20628_04815		808
Hoeflea sp. IMCC20628	IMCC20628_04834		796
Hoeflea sp. IMCC20628	IMCC20628_04836		826
Martelella sp. AD-3	AZF01_01065		825
Martelella sp. AD-3	AZF01_11445		618
Martelella sp. AD-3	AZF01_22810		747
Martelella sp. AD-3	AZF01_23045		710
Martelella sp. AD-3	AZF01_23265		781
Mesorhizobium ciceri bv. biserrulae (strain WSM1271)	E8TP15	Mesci_6043	759
Mesorhizobium ciceri bv. biserrulae (strain WSM1271)	E8T785	Mesci_0186	834
Mesorhizobium ciceri bv. biserrulae (strain WSM1271)	E8TK87	Mesci_2311	737
Mesorhizobium ciceri bv. biserrulae (strain WSM1271)	E8TEI6	Mesci_5504	761
Mesorhizobium loti MAFF303099	Q988T1	mlr6609	896
Mesorhizobium loti MAFF303099	Q98C24	mlr5325	839
Mesorhizobium loti MAFF303099	Q988R8	mll6624	762
Mesorhizobium loti MAFF303099	Q989H6	mlr6417	762
Mesorhizobium loti MAFF303099	Q988U4	mll6590	617
Mesorhizobium loti MAFF303099	Q98IB8	mll2475	749
Methylobacterium extorquens (AM1)	C5AWI8	MexAM1_META1p0915	599
Methylobacterium extorquens (AM1)	C5B002	MexAM1_META1p3832	640
Methylobacterium extorquens (AM1)	C5ASH0	MexAM1_META1p2641	687
Methylobacterium extorquens (AM1)	C5ASF3	copA MexAM1_META1p2624	820
Methylobacterium extorquens (AM1)	C5AUM6	MexAM1_META1p2883	832
Methylobacterium extorquens (AM1)	C5AZY8	MexAM1_META1p3818	914
Methylobacterium extorquens (AM1)	C5B3T2	MexAM1_META2p0206	806
Methylobacterium extorquens (AM1)	C5B3I7	MexAM1_META2p0089	809
Methylobacterium extorquens (AM1)	C5B1T2	actP MexAM1_META1p1889	760
Methylobacterium extorquens (AM1)	C5ASD8	actP MexAM1_META1p2605	806
Methylobacterium extorquens (strain CM4)	B7KPB4	Mchl_1098	806
Methylobacterium extorquens (strain CM4)	B7KQY2	Mchl_1303	646
Methylobacterium extorquens (strain CM4)	B7KPB2	Mchl_1096	731
Methylobacterium extorquens (strain CM4)	B7KNG4	Mchl_1000	809
Methylobacterium extorquens (strain CM4)	B7KQJ2	Mchl_2917	832
Methylobacterium extorquens (strain DM4)	C7CG66	METDI4554	914
Methylobacterium extorquens (strain DM4)	C7CF45	METDI1326	809
Methylobacterium extorquens (strain DM4)	C7C859	METDI0324	641
Methylobacterium extorquens (strain DM4)	C7CG78	METDI4566	640
Methylobacterium extorquens (strain DM4)	C7CHN0	METDI1717	646
Methylobacterium extorquens (strain DM4)	C7C8F4	METDI3449	832
Methylobacterium extorquens (strain DM4)	C7CEY4	actP METDI1264	806
Methylobacterium extorquens (strain DM4)	C7C836	METDI0301	905
Methylobacterium nodulans (ORS2060 )	B8IWI5	Mnod_8719	802
Methylobacterium nodulans (ORS2060 )	B8IXS2	Mnod_7880	788
Methylobacterium nodulans (ORS2060 )	B8IEI7	Mnod_4694	1047
Methylobacterium nodulans (ORS2060 )	B8IXP0	Mnod_7843	835
Methylobacterium nodulans (ORS2060 )	B8IRL0	Mnod_5730	1032
Methylobacterium nodulans (ORS2060 )	B8IVD1	Mnod_6168	945
Methylobacterium nodulans (ORS2060 )	B8IVD2	Mnod_6169	776
Methylobacterium nodulans (ORS2060 )	B8IX25	Mnod_8078	859
Methylobacterium nodulans (ORS2060 )	B8IGD1	Mnod_0801	823
Methylobacterium nodulans (ORS2060 )	B8IWI6	Mnod_8720	960
Methylobacterium nodulans (ORS2060 )	B8IN84	Mnod_7463	758
Methylobacterium populi ( BJ001)	B1ZBA0	Mpop_2539	838
Methylobacterium populi ( BJ001)	B1ZCJ6	Mpop_4130	799
Methylobacterium populi ( BJ001)	B1ZCE0	Mpop_4071	712
Methylobacterium populi ( BJ001)	B1ZBB5	Mpop_2554	786
Methylobacterium populi ( BJ001)	B1ZCI4	Mpop_4117	731
Methylobacterium populi ( BJ001)	B1ZDQ2	Mpop_2813	830
Methylobacterium radiotolerans (JCM 2831)	B1LTC0	Mrad2831_0411	869
Methylobacterium radiotolerans (JCM 2831)	B1LTC3	Mrad2831_0415	862
Methylobacterium radiotolerans (JCM 2831)	B1MA32	Mrad2831_6437	817
Methylobacterium radiotolerans (JCM 2831)	B1M140	Mrad2831_2604	867
Methylobacterium radiotolerans (JCM 2831)	B1M137	Mrad2831_2601	883
Methylobacterium radiotolerans (JCM 2831)	B1LUX6	Mrad2831_3586	824
Methylobacterium radiotolerans (JCM 2831)	B1M105	Mrad2831_2566	642
Methylobacterium radiotolerans (JCM 2831)	B1LTA3	Mrad2831_0394	641
Methylobacterium sp. (strain 4-46)	B0UNJ6	M446_1604	954
Methylobacterium sp. (strain 4-46)	B0ULV7	M446_6096	874
Methylobacterium sp. (strain 4-46)	B0UGH1	M446_6713	758
Methylobacterium sp. (strain 4-46)	B0UE71	M446_0177	755
Methylobacterium sp. (strain 4-46)	B0UBJ9	M446_3593	637
Methylobacterium sp. (strain 4-46)	B0UQ23	M446_1661	825
Neorhizobium galegae bv. officinalis bv. officinalis str. HAMBI 1141	RG1141_CH40880		763
Neorhizobium galegae bv. officinalis bv. officinalis str. HAMBI 1141	RG1141_PA01490		760
Neorhizobium galegae bv. officinalis str. HAMBI 1141	RG1141_CH08380		808
Nitrobacter hamburgensis (strain X14 / DSM 10229)	Q1QF08	Nham_4630	801
Nitrobacter hamburgensis (strain X14 / DSM 10229)	Q1QFM9	Nham_4377	812
Nitrobacter hamburgensis (strain X14 / DSM 10229)	Q1QFJ0	Nham_4423	817
Nitrobacter hamburgensis (strain X14 / DSM 10229)	Q1QF84	Nham_4535	734
Nitrobacter hamburgensis (strain X14 / DSM 10229)	Q1QFM6	Nham_4380	818
Nitrobacter hamburgensis (strain X14 / DSM 10229)	Q1QLZ4	Nham_1949	618
Nitrobacter hamburgensis (strain X14 / DSM 10229)	Q1QH46	Nham_3727	711
Nitrobacter hamburgensis (strain X14 / DSM 10229)	Q1QHY3	Nham_3434	833
Nitrobacter hamburgensis (strain X14 / DSM 10229)	Q1QFP2	Nham_4364	811
Ochrobactrum anthropi (strain ATCC 49188)	A6WXD8	Oant_0921	844
Ochrobactrum anthropi (strain ATCC 49188)	A6X3W2	Oant_3208	720
Ochrobactrum anthropi (strain ATCC 49188)	A6X3Z4	Oant_3240	852
Ochrobactrum anthropi (strain ATCC 49188)	A6WVL4	Oant_0287	827
Ochrobactrum anthropi (strain ATCC 49188)	A6X873	Oant_4656	616
Ochrobactrum anthropi (strain ATCC 49188)	A6X3Y7	Oant_3233	795
Ochrobactrum anthropi (strain ATCC 49188)	A6X7V2	Oant_4621	599
Ochrobactrum anthropi (strain ATCC 49188)	A6WW40	Oant_0463	752
Oligotropha carboxidovorans (OM5)	F8C1D7	OCA5_pOC16700540	817
Oligotropha carboxidovorans (OM5)	F8BZG2	ctpC OCA5_c30670	647
Oligotropha carboxidovorans (OM5)	F8C198	OCA5_pOC16700140	813
Oligotropha carboxidovorans (OM5)	B6JDU1	cadA OCAR_4884	654
Oligotropha carboxidovorans (OM5)	B6JJM9	actP	822
Oligotropha carboxidovorans (OM5)	F8BVV1	OCA5_c05050	815
Oligotropha carboxidovorans (OM5)	B6JBV2	cadA4	654
Oligotropha carboxidovorans (OM5)	B6J9V0	cadA3	712
Oligotropha carboxidovorans (OM5)	F8BRK8	fixI OCA5_c09600	753
Oligotropha carboxidovorans (OM5)	B6JKB3	OCAR_7762	823
Oligotropha carboxidovorans (OM5)	F8C141	fixI OCA5_pHCG300770	748
Oligotropha carboxidovorans (OM5)	B6JK76	cadA1	840
Oligotropha carboxidovorans (OM5)	B6JIK5	OCAR_7144	757
Oligotropha carboxidovorans (OM5)	B6JHQ2	cadA2	730
Oligotropha carboxidovorans (strain OM4)	F8BR45	cadA OCA4_pOC167B00910	840
Oligotropha carboxidovorans (strain OM4)	F8BR08	OCA4_pOC167B00540	817
Oligotropha carboxidovorans (strain OM4)	F8BJC8	OCA4_c04860	712
Oligotropha carboxidovorans (strain OM4)	F8BN62	fixI OCA4_c09590	753
Oligotropha carboxidovorans (strain OM4)	F8BQQ8	fixI OCA4_pHCG3B00770	748
Oligotropha carboxidovorans (strain OM4)	F8BQW9	OCA4_pOC167B00140	813
Oligotropha carboxidovorans (strain OM4)	F8BJE6	OCA4_c05040	815
Oligotropha carboxidovorans (strain OM4)	F8BPQ6	ctpC OCA4_c30150	647
Oligotropha carboxidovorans (strain OM4)	F8BKG9	actP OCA4_c06180	822
Pelagibacterium halotolerans (strain JCM 15775 / B2)	G4RGH5	KKY_104	647
Pelagibacterium halotolerans (strain JCM 15775 / B2)	G4RDU4	KKY_3874	845
Pelagibacterium halotolerans (strain JCM 15775 / B2)	G4RD13	KKY_2790	626
Pelagibacterium halotolerans (strain JCM 15775 / B2)	G4RDU0	KKY_3870	687
Pelagibacterium halotolerans (strain JCM 15775 / B2)	G4REK2	KKY_813	831
Rhizobium etli (strain CFN 42)	Q2K000	actP RHE_PE00007	840
Rhizobium etli (strain CFN 42)	Q8KLH2	RHE_PD00290	756
Rhizobium etli (strain CFN 42)	Q2K3W2	RHE_CH03719	748
Rhizobium etli (strain CFN 42)	Q2JYE6	fixIf RHE_PF00501	761
Rhizobium etli (strain CIAT 652)	B3Q0Y8	RHECIAT_CH0003992	747
Rhizobium etli (strain CIAT 652)	B3Q0Z7	actP RHECIAT_PA0000007	839
Rhizobium etli (strain CIAT 652)	B3Q2X3	fixI RHECIAT_PB0000325	760
Rhizobium etli CNPAF512	F2AA47	RHECNPAF_290011	760
Rhizobium etli CNPAF512	F2AEY4	RHECNPAF_526007	751
Rhizobium leguminosarum bv. trifolii WSM1325	C6AXB5	Rleg_3796	756
Rhizobium leguminosarum bv. trifolii WSM1325	C6B514	Rleg_4956	761
Rhizobium leguminosarum bv. trifolii WSM1325	C6B7V6	Rleg_7156	841
Rhizobium leguminosarum bv. trifolii WSM1325	B6A445	Rleg2_6008	841
Rhizobium leguminosarum bv. trifolii WSM1325	B5ZRP1	Rleg2_3501	758
Rhizobium leguminosarum bv. trifolii WSM1325	B6A0W1	Rleg2_5022	762
Rhizobium leguminosarum bv. viciae	Q9X5V3	actP	841
Rhizobium leguminosarum bv. viciae 3841	Q1M7U4	fixI1 pRL100210	761
Rhizobium leguminosarum bv. viciae 3841	Q1MI24	RL1892	740
Rhizobium leguminosarum bv. viciae 3841	Q1MI47	RL1869	893
Rhizobium leguminosarum bv. viciae 3841	Q1MI45	RL1871	620
Rhizobium leguminosarum bv. viciae 3841	Q1MBD2	RL4262	756
Rhizobium leguminosarum bv. viciae 3841	Q1M656	pRL110331	824
Rhizobium leguminosarum bv. viciae 3841	Q1M8X6	fixI2 pRL90013	761
Rhizobium leguminosarum bv. viciae 3841	Q1M727	actP pRL110010	841
Rhizobium leguminosarum bv. viciae 3841	Q1MLX8	fixI RL0532	755
Rhizobium sp. (strain NGR234)	C3KQ40	actP NGR_b07400	840
Rhizobium sp. (strain NGR234)	C3KQ24	NGR_b07240	746
Rhizobium sp. (strain NGR234)	C3MH46	fixI2 NGR_c25750	772
Rhizobium sp. (strain NGR234)	C3MBG4	NGR_c34490	747
Rhizobium sp. (strain NGR234)	C3MDN6	fixI1 NGR_c17910	754
Rhizobium sp. (strain NGR234)	C3KRI8	NGR_b12440	830
Rhizobium tropici CIAT 899	L0LNP7	RTCIAT899_CH17575	832
Rhizobium tropici CIAT 899	L0LTL0	fixI RTCIAT899_PB01180	761
Rhizobium tropici CIAT 899	L0LVI3	RTCIAT899_PC04595	783
Rhodopseudomonas palustris CGA009	RPA1660		923
Rhodopseudomonas palustris CGA009	RPA3260		709
Rhodopseudomonas palustris CGA009	RPA0013		732
Shinella sp. HZN7	shn_02340		795
Shinella sp. HZN7	shn_02380		852
Shinella sp. HZN7	shn_03315		749
Shinella sp. HZN7	shn_29395		834
Shinella sp. HZN7	shn_30035		613
Shinella sp. HZN7	shn_30775		659
Shinella sp. HZN7	shn_31665		659
Sinorhizobium medicae (strain WSM419) (Ensifer medicae)	A6UES7	Smed_3336	744
Sinorhizobium medicae (strain WSM419) (Ensifer medicae)	Q9X5X3	actP Smed_4897	827
Sinorhizobium medicae (strain WSM419) (Ensifer medicae)	A6ULT2	Smed_5920	755
Sinorhizobium medicae (strain WSM419) (Ensifer medicae)	A6ULU1	Smed_5929	757
Sinorhizobium meliloti (strain AK83)	AEG57723	Sinme_6240	737
Sinorhizobium meliloti (strain AK83)	AEG56360	Sinme_4694	827
Sinorhizobium meliloti (strain AK83)	AEG55160	Sinme_3455	743
Sinorhizobium meliloti (strain AK83)	AEG57394	Sinme_5876	759
Sinorhizobium meliloti (strain BL225C)	F6BYN0	SinmeB_6163	757
Sinorhizobium meliloti (strain BL225C)	F6BZ85	SinmeB_5734	755
Sinorhizobium meliloti (strain BL225C)	F6C3W5	SinmeB_3653	827
Sinorhizobium meliloti (strain BL225C)	F6BZR7	SinmeB_5077	737
Sinorhizobium meliloti (strain BL225C)	F6BS03	SinmeB_3230	743
Sinorhizobium meliloti (strain SM11)	F7XFT8	atcU2 SM11_pD0582	827
Sinorhizobium meliloti (strain SM11)	F7XB41	fixI2 SM11_pC1367	755
Sinorhizobium meliloti (strain SM11)	Q1WL88		900
Sinorhizobium meliloti (strain SM11)	F7X375	SM11_chr3595	743
Sinorhizobium meliloti (strain SM11)	F7XES0	fixI1 SM11_pC0972	759
Sinorhizobium meliloti (strain SM11)	Q1WLB3		706
Sinorhizobium meliloti (strain SM11)	A4KVI7	orf82	933
Sinorhizobium meliloti (strain SM11)	F7XDP8	actP SM11_pC0600	737
Sinorhizobium meliloti (strain SM11)	Q1WL83		799
Sinorhizobium meliloti (strain Sm2011)	M4MRM7	SM2011_c04128	743
Sinorhizobium meliloti (strain Sm2011)	M4MG78	SM2011_a1155	900
Sinorhizobium meliloti (strain Sm2011)	M4MJQ1	fixI1 SM2011_a1209	757
Sinorhizobium meliloti (strain Sm2011)	M4MNI0	fixI2 SM2011_a0621	755
Sinorhizobium meliloti (strain Sm2011)	M4MJF5	actP SM2011_a1013	826
Sinorhizobium meliloti (strain Sm2011)	M4MG41	SM2011_a1087	733
Sinorhizobium meliloti (strain Sm2011)	M4MUQ3	actP2 SM2011_b21578	827
Sinorhizobium meliloti (strain Sm2011)	M4MPE7	SM2011_a1163	774
Sinorhizobium meliloti 1021) (Ensifer meliloti)	P58342	actP2	827
Sinorhizobium meliloti 1021) (Ensifer meliloti)	Q92Z60	SMa1163	799
Sinorhizobium meliloti 1021) (Ensifer meliloti)	Q92Z67	SMa1155	900
Sinorhizobium meliloti 1021) (Ensifer meliloti)	Q92ZA2	SMa1087 (copA3)	733
Sinorhizobium meliloti 1021) (Ensifer meliloti)	Q92ZX3	fixI2 SMa0621	755
Sinorhizobium meliloti 1021) (Ensifer meliloti)	Q92T56	R00124 SMc04128	743
Sinorhizobium meliloti 1021) (Ensifer meliloti)	P18398	fixI1 RA0659 SMa1209	757
Sinorhizobium meliloti 1021) (Ensifer meliloti)	P58341	actP1	826
Sinorhizobium meliloti CCNWSX0020	H0FVA9	SM0020_05912	757
Sinorhizobium meliloti CCNWSX0020	H0FVP1	SM0020_05862	774
Sinorhizobium meliloti CCNWSX0020	H0FYJ9	SM0020_11415	827
Sinorhizobium meliloti CCNWSX0020	H0FVL4	SM0020_05727	708
Sinorhizobium meliloti CCNWSX0020	H0FVN5	SM0020_05832	883
Sinorhizobium meliloti CCNWSX0020	H0G4Z3	SM0020_22747	743
Sinorhizobium meliloti GR4	M4IN63	C770_GR4pC1192	755
Sinorhizobium meliloti GR4	M4IKT8	C770_GR4pC0848	774
Sinorhizobium meliloti GR4	M4IFY6	C770_GR4pA158	828
Sinorhizobium meliloti GR4	M4IMC4	C770_GR4pC0893	705
Sinorhizobium meliloti GR4	M4IN78	C770_GR4pC0736	757
Sinorhizobium meliloti GR4	M4IAQ6	C770_GR4Chr0131	743
Sinorhizobium meliloti GR4	M4INY4	C770_GR4pD0564	826
Sinorhizobium meliloti GR4	M4IKU3	C770_GR4pC0853	883
Sinorhizobium meliloti GR4	M4IHQ8	C770_GR4pA165	740
Sinorhizobium meliloti Rm41	K0P693	actP BN406_04774	737
Sinorhizobium meliloti Rm41	K0P588	fixI BN406_04379	757
Sinorhizobium meliloti Rm41	K0PTX1	actP2 BN406_05647	827
Sinorhizobium meliloti Rm41	K0PAQ5	BN406_04081	1025
Xanthobacter autotrophicus Py2	A7IGW3	Xaut_2012	629
Xanthobacter autotrophicus Py2	A7IQ58	Xaut_4952	648
Xanthobacter autotrophicus Py2	A7IQ09	Xaut_4898	947
Xanthobacter autotrophicus Py2	A7IP64	Xaut_4589	1020
Xanthobacter autotrophicus Py2	A7IPV0	Xaut_4834	796
Xanthobacter autotrophicus Py2	A7IKM4	Xaut_3338	759
Xanthobacter autotrophicus Py2	A7IJX8	Xaut_3091	868
Xanthobacter autotrophicus Py2	A7IPW3	Xaut_4847	818
Xanthobacter autotrophicus Py2	A7IMG7	Xaut_3987	834
Xanthobacter autotrophicus Py2	A7IQ22	Xaut_4911	793
Xanthobacter autotrophicus Py2	A7ICX0	Xaut_0607	835
Xanthobacter autotrophicus Py2	A7ICI0	Xaut_0465	743
Xanthobacter autotrophicus Py2	A7ICZ1	Xaut_0631	858
Xanthobacter autotrophicus Py2	A7IMF9	Xaut_3978	759
Characterized P1B-ATPases
Organisms	Uniprot or RefSeq IDs	Gene name	Substrate	References
Enterococcus faecium (Streptococcus faecium)	Q8VPE6	tcrB	Cu	Hasman 2005
Enterococcus hirae (strain ATCC 9790 / DSM 20160 )	P05425	copB EHR_09090	Cu+	Odermatt et al 2004
Enterococcus hirae (strain ATCC 9790)	P32113	copA EHR_09085	Cu+	Odermatt et al 2004
Escherichia coli	Q59370	HRA-2		Trenor et al 1994
Escherichia coli	Q59369	HRA-1		Trenor et al 1994
Escherichia coli (strain K12)	Q59385	copA (ybaR)	Cu2+ /Ag+	Stoyanov et al 2003
Escherichia coli (strain K12)	P37617	zntA (yhhO )	Zn2+/Cd2+	Rensing et al 1997
Escherichia coli (strain K12)	P03960	kdpB	K+	Irzik et al 2011
Helicobacter felis (strain ATCC 49179 / NCTC 12436 / CS1)	O32619	copA	Cu2+	Bayle et al 1998
Helicobacter pylori (strain ATCC 700392 / 26695)	P55989	copA HP_1072	Cu2+	Bayle et al 1998
Homo sapiens (Human)	Q04656	ATP7A MC1 MNK	Cu2+	Bull et al 1993
Homo sapiens (Human)	P35670	ATP7B	Cu2+	Petrukhin et al 1994
Legionella pneumophila (strain Paris)	I7HRD6	ctpA lpp2364	Cu+	Andersson et at 2014
Legionella pneumophila DSM 7513(strain ATCC 33152 )	Q5ZWR1	lpg1024	Cu+	Kim et al 2009
Listeria monocytogenes	Q60048	cadA	Cd2+	Lebrun et al 1994
Mycobacterium tuberculosis (strain ATCC 25618 / H37Rv)	P9WPT3	ctpD Rv1469 MTV007.16	Ni2+/Co2+/Zn2+	Raimunda et al 2012
Mycobacterium tuberculosis (strain ATCC 25618 / H37Rv)	P9WPT7	ctpJ nmtA Rv3743c	Ni2+/Co2+/Zn2+	Raimunda et al 2014
Mycobacterium tuberculosis (strain ATCC 25618 / H37Rv)	P9WPT5	ctpC mtaA Rv3270 MTCY71.10	Mn2+	Padilla-Benavideset al 2013
Mycobacterium tuberculosis (strain ATCC 25618 / H37Rv)	P9WPS3	ctpV Rv0969 MTCY10D7.05c	Cu+	Ward et al 2010
Nostoc sp. (strain PCC 7120 / UTEX 2576)	Q8ZS90	alr7622	Cu2+	Verma and Singh 1991
Oryza sativa subsp. japonica (Rice)	A3BF39	OsHMA2 OsJ_22530	Zn2+/Cd2+	Yamaji et al 2013
Oryza sativa subsp. japonica (Rice)	Q655X4	P0473H04.28
Oryza sativa subsp. japonica (Rice)	A3AWA4	OsHMA5 OsJ_15734	Cu+	Deng et al 2013
Pseudomonas aeruginosa (strain ATCC 15692 / PAO1)	Q9I3G8	PA1549	Zn2+	Teitzel et al
Pseudomonas aeruginosa (strain ATCC 15692 / PAO1)	Q9HX93	PA3920	Cu	Teitzel et al
Pseudomonas aeruginosa (strain ATCC 15692 / PAO1)	Q9I147	PA2435	Cu2+/Zn2+	Lewinson et al 2009
Pseudomonas fluorescens R124	K0WEG3	cueA I1A_000679	Cu	Zhang and Rainy 2007
Pseudomonas putida (Arthrobacter siderocapsulatus)	Q8KWW2	cueA	Cu	Adaikkalam 2002
Ralstonia metallidurans (strain CH34)	Q1LAJ7	czcP Rmet_5970	Co2+/Zn2+/Cd2+	Scherer and Nies 2009
Ralstonia metallidurans (strain CH34)	Q58AJ6	pbrA Rmet_5947	Pb2+	Borremans et al 2001
Sinorhizobium medicae WS419	Q9X5X3	ActP	Cu	Reeve 2002
Rhizobium etli	Q2K000	ActP	Cu	Landeta 2011
Rhizobium leguminosarum bv. viciae	Q9X5V3	ActP	Cu	Reeve 2002
Rhodobacter capsulatus (Rhodopseudomonas capsulata)	O30733	ccoI	Cu	Koch et al 2000
Saccharomyces cerevisiae (strain ATCC 204508 / S288c)	P38995	CCC2 YDR270W D9954.6	Cu2+	Fu et al 1995
Salmonella typhimurium	Q9ZHC7	silP	Ag+	Gupta et al 1999
Salmonella typhimurium (strain LT2 /ATCC 700720)	Q8ZR95	copA STM0498	Cu+	Espariz et al 2007
Shewanella oneidensis (strain MR-1)	Q8EGB6	copA SO_1689	Cu+	Toes et al 2008
Staphylococcus aureus	Q69HU0	copB	Cu	Baker et al 2009
Sinorhizobium meliloti	Q92T56	SMc04128	Zn/Cd/Pb	Rossbach 2008
Sinorhizobium meliloti 2011	Q92ZA2	CopA3	Cu+	Patel 2014
Sinorhizobium meliloti 2011	P58341	ActP1	Cu+	Patel 2014
Sinorhizobium meliloti 2011	P58342	ActP2	Cu+	Patel 2014
Sinorhizobium meliloti 2011	Q92ZX3	FixI2	Cu+	Patel 2014
Streptococcus mutans serotype c (ATCC 700610 / UA159)	Q8DVP6	copA SMU_426	Cu2+	Vats and Lee2001
Sulfitobacter sp. NAS-14.1	A3T2G5	NAS141_02821	Co2+	Zielazinski et al 2012
Synechococcus elongatus (PCC 7942) (Anacystis nidulans R2)	P37279	pacS
Synechocystis sp. (strain PCC 6803 / Kazusa)	P73241	pacS sll1920	Cu	Tottey et al 2001
Synechocystis sp. (strain PCC 6803 / Kazusa)	Q59998	ziaA slr0798	Zn2+	Thelwell et al 1998
Synechocystis sp. (strain PCC 6803 / Kazusa)	Q59997	slr0797	Co2+	García-Domínguez et al 2000
Thermus thermophilus (strain HB27)	Q72KF9	TT_C0354	Cu+	Schurig-Briccio et al 2012
Thermus thermophilus (strain HB27)	Q72HW1	TT_C1371 (copB)	Cu2+	Schurig-Briccio et al 2012
Thermus thermophilus (strain HB27)	Q72HX4	pacS TT_C1358 (copA)	Cu+	Schurig-Briccio et al 2012
KdpB sequences used as outgroups for the phylogenetic analysis
Organisms	Uniprot or RefSeq IDs	Gene name
Agrobacterium radiobacter (strain K84 )	B9JKQ8	kdpB Arad_9463
Agrobacterium sp. (strain H13-3)	F0LCT9	kdpB
Agrobacterium tumefaciens (strain C58 / ATCC 33970)	Q8U9D9	kdpB
Agrobacterium vitis (strain S4)	B9K2I2	kdpB Avi_6073
Beijerinckia indica subsp. indica DSM 1715	B2IIP6	kdpB Bind_1097
Bradyrhizobium sp. (strain BTAi1 / ATCC BAA-1182)	A5EQ11	kdpB BBta_6337
Mesorhizobium ciceri bv. biserrulae (strain WSM1271)	E8TDR3	kdpB Mesci_1802
Mesorhizobium loti MAFF303099	Q98GX6	kdpB mll3130
Methylobacterium extorquens (AM1)	C5APA9	kdpB MexAM1_META1p0130
Methylobacterium extorquens (strain CM4)	B7L1N1	kdpB Mchl_0179
Methylobacterium extorquens (strain DM4)	C7C6N8	kdpB METDI0118
Methylobacterium nodulans (ORS2060 )	B8I9I7	kdpB Mnod_0195
Methylobacterium radiotolerans (JCM 2831)	B1M7D5	kdpB Mrad2831_0207
Nitrobacter hamburgensis (strain X14 / DSM 10229)	Q1QJ47	kdpB Nham_2993
Ochrobactrum anthropi (strain ATCC 49188)	A6X5H9	kdpB Oant_3777
Oligotropha carboxidovorans (OM5)	B6JA59	kdpB
Oligotropha carboxidovorans (strain OM4)	F8BHJ2	kdpB OCA4_c03370
Rhizobium etli (strain CFN 42)	Q2K0Q4	kdpB RHE_PE00265
Rhizobium etli (strain CIAT 652)	B3Q1J8	kdpB RHECIAT_PA0000210
Rhizobium etli CNPAF512	F2AFU6	kdpB RHECNPAF_590029
Rhizobium leguminosarum bv. trifolii WSM1325	C6B6T0	kdpB Rleg_6749
Rhizobium leguminosarum bv. trifolii WSM1325	B6A3M7	kdpB Rleg2_5837
Rhizobium leguminosarum bv. viciae 3841	Q1M606	kdpB pRL110380
Rhizobium sp. (strain NGR234)	C3KRJ1	kdpB NGR_b12470
Rhizobium tropici CIAT 899	L0LV87	kdpB RTCIAT899_PC04045
Sinorhizobium medicae (strain WSM419) (Ensifer medicae)	A6UKF0	kdpB Smed_5359
Sinorhizobium meliloti (strain AK83)	F6ECC9	kdpB Sinme_5541
Sinorhizobium meliloti (strain BL225C)	F6BZT2	kdpB SinmeB_5342
Sinorhizobium meliloti (strain SM11)	F7XAT0	kdpB SM11_pC0041
Sinorhizobium meliloti (strain Sm2011)	M4MI42	kdpB SM2011_a2331
Sinorhizobium meliloti 1021) (Ensifer meliloti)	Q92XJ0	kdpB RA1254 SMa2331
Sinorhizobium meliloti CCNWSX0020	H0FSR0	kdpB SM0020_00865
Sinorhizobium meliloti GR4	M4IIK9	kdpB C770_GR4pC0046
Sinorhizobium meliloti Rm41	K0P8V2	kdpB BN406_03536
Xanthobacter autotrophicus Py2	A7IKC4	kdpB Xaut_3238
ZntA sequences used as outgroup in Phylogenetic analysis
Organisms	Uniprot or RefSeq IDs	Genes name
Bradyrhizobium sp. (strain BTAi1 / ATCC BAA-1182)	A5ESJ2	zntA BBta_7259
Methylobacterium extorquens (AM1)	C5ASD5	zntA MexAM1_META1p2601
Methylobacterium extorquens (AM1)	C5B3S9	zntA MexAM1_META2p0203
Methylobacterium extorquens (strain DM4)	C7CFT3	zntA METDI1402
Methylobacterium extorquens (strain DM4)	C7CEY1	zntA METDI1261
Oligotropha carboxidovorans (OM5)	F8C1G3	zntA OCA5_pOC16700800
Oligotropha carboxidovorans (strain OM4)	F8BR34	zntA OCA4_pOC167B00800
Oligotropha carboxidovorans (strain OM4)	F8BKP4	zntA OCA4_c16130
Sinorhizobium meliloti Rm41	K0P7P6	zntA BN406_03258
