# Supplementary material for: A comprehensive phylogenetic analysis of copper transporting P1B ATPases from bacteria of the Rhizobiales order uncovers multiplicity, diversity and novel taxonomic subtypes
Source: Microbiologyopen. 2017 Feb 20;6(4):e00452. doi: 10.1002/mbo3.452 (PMC5552934; doi:10.1002/mbo3.452)
Supplement: Supplementary file 8 [file MBO3-6-na-s008.xlsx]

## Sheet: Hoja1
Table S2. Putative rhizobial CopZ and presence of protein domains (X).
Strain	Uniprot or RefSeq ID	HMA domain*	CopZ domain	MBS MTCXXC	Predicted Molecular function (Uniprot)	Predicted Cu-ATPase interaction with STRING score >0.9	Protein lenght (amino acids)	Chromosome or Plasmid location
Agrobacterium sp. H13-3	F0L214_AGRSH	X	X	X	copper chaperone	F0L206_AGRSH	84	C
Agrobacterium tumefaciens C58	A9CJD6_AGRT5	X	X	X	copper chaperone	A9CJP7_AGRFC	84	C
Agrobacterium vitis S4	B9K631_AGRVS	X	X	X	copper binding protein	NO STRING DATA AVAILABLE	67	P
Aureimonas sp. AU20	WP_061934966.1	X	X	X	copper chaperone		67	data not available
Chelativorans sp. BNC1	Q11BG4_MESSB	X	X	X	metal transp/detox protein	Q11BG5_CHESB	73	C
Chelatococcus sp. CO-6	WP_050996748	X	X	X	copper chaperone		67	C
Ensifer adhaerens OV14	WP_025428584	X	X	X	copper chaperone		65	data not available
Hoeflea sp. IMCC20628	WP_047033070.1	X	X	X	copper chaperone		68	P
Methylobacterium extorquens AM1	C5AS47_METEA	X	X	X	copper chaperone	C5B1T2_METEA, C5ASD8_METEA, C5AUM6_METEA	73	C
Methylobacterium extorquens AM1	C5ASF2_METEA	X	X	X	metal transp/detox protein	C5B1T2_METEA, C5ASD8_METEA, C5AUM6_METEA	85	C
Methylobacterium extorquens AM1	C5ASF4_METEA	X	X	X	copper chaperone	NO INTERACTION	114	C
Methylobacterium extorquens AM1	C5ASF6_METEA	X	X	X	copper binding protein	NO INTERACTION	78	C
Methylobacterium extorquens AM1	C5ASG3_METEA	X	X	X	mercury transporter	NO INTERACTION	112	C
Methylobacterium extorquens AM1	C5B3J8_METEA	X	X	X	copper chaperone	NO STRING DATA AVAILABLE	103	P
Methylobacterium extorquens AM1	C5B3U0_METEA	X	X	X	copper binding protein	NO STRING DATA AVAILABLE	70	P
Methylobacterium extorquens AM1	C7C9H7_METED	X	X	X	copper binding protein	NO STRING DATA AVAILABLE	70	C
Methylobacterium extorquens CM4	B7KNH1_METC4	X	X	X	copper chaperone	NO STRING DATA AVAILABLE	86	C
Methylobacterium extorquens CM4	B7KPC2_METC4	X	X	X	copper chaperone	NO STRING DATA AVAILABLE	70	C
Methylobacterium extorquens CM4	B7L0A6_METC4	X	X	X	metal transp/detox protein	NO STRING DATA AVAILABLE	73	C
Methylobacterium extorquens DM4	C7CEZ3_METED	X	X	X	copper binding protein	NO STRING DATA AVAILABLE	70	C
Methylobacterium nodulans ORS2060	B8IF32_METNO	X	X	X	copper chaperone	B8IGD1_METNO	80	C
Methylobacterium nodulans ORS2060	B8IXS0_METNO	X	X	X	metal transp/detox protein	NO STRING DATA AVAILABLE	69	P
Methylobacterium populi BJ001	B1ZBA1_METPB	X	X	X	copper chaperone	NO STRING DATA AVAILABLE	88	C
Methylobacterium populi BJ001	B1ZF58_METPB	X	X	X	metal transp/detox protein	NO STRING DATA AVAILABLE	70	C
Methylobacterium populi BJ001	B1ZJ89_METPB	X	X	X	metal transp/detox protein	NO STRING DATA AVAILABLE	73	C
Methylobacterium radiotolerans JCM 2831	B1M038_METRJ	X	X	X	metal transp/detox protein	B1LUX6_METRJ	70	C
Methylobacterium radiotolerans JCM 2831	B1M184_METRJ	X	X	X	metal transp/detox protein	B1LUX6_METRJ	73	C
Methylobacterium sp. 4-46	B0U7P5_METS4	X	X	X	copper chaperone	B0UE71_METS4, B0UQ23_METS4, B0UGH1_METS4	81	C
Neorhizobium galegae bv. officinalis bv. officinalis str. HAMBI 1141	WP_038541227.1	X	X	X	copper chaperone		68	C1
Nitrobacter hamburgensis X14	Q1QFI9_NITHX	X	X	X	copper chaperone	NO STRING DATA AVAILABLE	71	P
Nitrobacter hamburgensis X14	Q1QFJ6_NITHX	X	X	X	mercury transporter	NO STRING DATA AVAILABLE	94	P
Ochrobactrum anthropi DSM 6882	A6X157_OCHA4	X	X	X	metal transp/detox protein	A6X3Y7_OCHA4, A6X3Z4_OCHA4	65	C
Ochrobactrum anthropi DSM 6882	A6X3R2_OCHA4	X	X	X	mercury transporter	NO INTERACTION	97	C
Ochrobactrum anthropi DSM 6882	A6X3Y2_OCHA4	X	X	X	metal transp/detox protein	NO INTERACTION	71	C
Ochrobactrum anthropi DSM 6882	A6X3Z5_OCHA4	X	X	X	metal transp/detox protein	NO INTERACTION	64	C
Ochrobactrum anthropi DSM 6882	A6X699_OCHA4	X	X	X	copper chaperone	NO STRING DATA AVAILABLE	64	C
Oligotropha carboxidovorans OM4	B6JKB8_OLICO	X	X	−	mercury transporter		94	P
Oligotropha carboxidovorans OM4	B6JKB2_OLICO	X	X	X	copper binding protein		71	P
Oligotropha carboxidovorans OM4	B6JJM8_OLICO	X	X	X	metal transp/detox protein		64	C
Oligotropha carboxidovorans OM4	B6JDU0_OLICO	X	X	−	metal transp/detox protein	F8BPQ7_OLICM	75	C
Oligotropha carboxidovorans OM5	B6JDU0_OLICO	X	X	−	metal transp/detox protein		75	C
Oligotropha carboxidovorans OM5	B6JJM8_OLICO	X	X	X	metal transp/detox protein		64	C
Oligotropha carboxidovorans OM5	B6JKB2_OLICO	X	X	X	metal transp/detox protein		71	P
Oligotropha carboxidovorans OM5	B6JKB8_OLICO	X	X	X	mercury transporter		94	P
Pelagibacterium halotolerans B2	G4RGC3_PELHB	X	X	X	copper binding protein		69	C
Shinella sp. HZN7	A0A021WZD7	X	X	X	copper chaperone		71	data not available
Sinorhizobium fredii NGR234	C3KQE6_RHISN	X	X	X	copper chaperone		73	P
Sinorhizobium medicae WSM419	A6UJH6_SINMW	X	X	X	Heavy Metal Binding Protein		73	P
Sinorhizobium meliloti SM11	F7XH69_SINMM	X	X	X	copper binding protein		73	P
Sinorhizobium meliloti 1021	Q92W08_RHIME	X	X	X	copper chaperone		73	P
Sinorhizobium meliloti 1021	Q92ZE1_RHIME	X	X	X	copper chaperone		73	P
Sinorhizobium meliloti AK83	F6EA90_SINMK	X	X	X	copper binding protein		73	P
Sinorhizobium meliloti BL225C	F6C1B9_SINMB	X	X	X	copper chaperone		73	P
Sinorhizobium meliloti BL225C	F6C3W6_SINMB	X	X	X	copper binding protein		73	P
Sinorhizobium meliloti CCNWSX0020	H0FV63_RHIML	X	X	X	copper chaperone		73	data not available
Sinorhizobium meliloti CCNWSX0020	H0FYK0_RHIML	X	X	−	metal binding protein		91	data not available
Sinorhizobium meliloti SM11	F7XFT9_SINMM	X	X	X	copper binding protein		73	P
Xanthobacter autotrophicus Py2	A7IDF6_XANP2	X	X	X	mercury transporter		98	C
Xanthobacter autotrophicus Py2	A7IJE6_XANP2	X	X	X	mercury transporter		98	C
