# Supplementary material for: A comprehensive phylogenetic analysis of copper transporting P1B ATPases from bacteria of the Rhizobiales order uncovers multiplicity, diversity and novel taxonomic subtypes
Source: Microbiologyopen. 2017 Feb 20;6(4):e00452. doi: 10.1002/mbo3.452 (PMC5552934; doi:10.1002/mbo3.452)
Supplement: Supplementary file 9 [file MBO3-6-na-s009.xlsx]

## Sheet: Hoja1
Table S3. Putative rhizobial CusF and presence of motifs (x)
Strains	Uniprot or RefSeq ID	Protein lenght (aa)	CusF_Ec family	MBS H36 M47 M49	Residues for interactions K23 K30 K31 H3 R50	Replicon
Chelatococcus sp. CO-6	WP_019404152	96	X	HMM	K K, H	C
Ensifer adhaerens OV14	WP_025428575.1	90	X	HMM	K, K, K, H	C
Escherichia coli K12	P77214	110	X	HMM	K, K, K, H, R	C
Hoeflea sp. IMCC20628	WP_047031981	95	X	HMM	K, K, K, H	C
Methylobacterium extorquens AM1	C5B3M6	234	X	HMM	K, K, K,	P
Methylobacterium extorquens AM1	C5B3M5	94	X	HMM	K, K, K, H	P
Methylobacterium extorquens CM4	B7KNJ5	234	X	HMM	K, K, K,	C
Methylobacterium extorquens CM4	B7KNJ4	94	X	HMM	K, K, K, H	C
Methylobacterium extorquens DM4	C7CFP8	94	X	HMM	K, K, K, H	C
Methylobacterium nodulans ORS2060	B8IXR4	94	X	HMM	K, K, K, H	P
Methylobacterium populi BJ001	B1ZBD9	236	X	HMM	K, K, K, H, R	C
Methylobacterium populi BJ001	B1ZBE3	94	X	HMM	K, K, K, H	C
Neorhizobium galegae bv. officinalis bv. officinalis str. HAMBI 1141	WP_038543460	94	X	HMM	K, K, K,	C1
Nitrobacter hamburgensis X14	Q1QFL0	132	X	HMM	K, K, K,	P
Oligotropha carboxidovorans OM5	B6JJX4	135	X	HMM	K, K, K, H	C
Oligotropha carboxidovorans OM5	F8C1B8	136	X	HMM	K, K, K, H	P
Sinorhizobium meliloti 1021	Q92S41	94	X	X	K, K, K, R	C
Sinorhizobium meliloti AK83	F6DYU1	94	X	X	K, K, K, R	C1
Sinorhizobium meliloti BL225C	F6BRD9	94	X	X	K, K, K, R	C
Sinorhizobium meliloti GR4	M4I8A9	94	X	X	K, K, K, R	C
Sinorhizobium meliloti Rm41	K0P3C0	94	X	X	K, K, K, R	C
Sinorhizobium meliloti SM11	F7X798	94	X	X	K, K, K, R	C
Sinorhizobium meliloti Sm2011	M4MY42	94	X	X	K, K, K, R	C
Xanthobacter autotrophicus Py2	A7IQ12	104	X	HMM	K, K, K, H	P
Xanthobacter autotrophicus Py2	A7IP79	94	X	HMM	K, K, K, H	C
Xanthobacter autotrophicus Py2	A7IPT9	94	X	HMM	K, K, K, H	P
