# Supplementary material for: A comprehensive phylogenetic analysis of copper transporting P1B ATPases from bacteria of the Rhizobiales order uncovers multiplicity, diversity and novel taxonomic subtypes
Source: Microbiologyopen. 2017 Feb 20;6(4):e00452. doi: 10.1002/mbo3.452 (PMC5552934; doi:10.1002/mbo3.452)
Supplement: Supplementary file 10 [file MBO3-6-na-s010.xlsx]

## Sheet: Hoja1
Table S4. Putative rhizobial CupA homologues and their respective CopA partner. Presence (X) and absence (-) of motifs.
Strain	Putative Rhizobial CupA uniprot ID	Cupredoxin_1 domain	Putative Rhizobial CopA	Cupredoxin_1 domain
Streptococcus pneumoniae D39	Q04LG8_STRP2	X	Q04LG7_STRP2	X
			A5MDC7_STREE	X
			M5KA62_STREE	X
Bradyrhizobium sp. BTAi1	A5EG08_BRASB	X	A5E8K9_BRASB	−−
Bradyrhizobium sp. BTAi1	A5ET48_BRASB	X	A5EUA0_BRASB	−−
			A5EFI6_BRASB	−−
Beijerinckia indica DSM 1715	B2IDE2_BEII9	X	B2IDM6_BEII9	−−
Beijerinckia indica DSM 1715	B2IE20_BEII9	X	B2IJD3_BEII9	−−
Ensifer adhaerens OV14	OV14_a1198	X	OV14_3156	−−
			OV14_a0399	−−
			OV14_b0747	−−
			OV14_0962	−−
Mesorhizobium loti MAFF303099	Q983W8_RHILO	X	Q98C24_RHILO	−−
Methylobacterium sp. 4-46	B0UGC2_METS4	X	B0UGH1_METS4	−−
			B0UQ23_METS4	−−
Nitrobacter hamburgensis DSM 10229	Q1QRN2_NITHX	X	Q1QFM6_NITHX	−−
			Q1QF08_NITHX	−−
			Q1QHY3_NITHX	−−
Ochrobactrum anthropi DSM 6882	A6X5Q9_OCHA4	X	A6WW40_OCHA4	−−
			A6X3Z4_OCHA4	−−
			A6WVL4_OCHA4	−−
			A6X3Y7_OCHA4	−−
