# Supplementary material for: A comprehensive phylogenetic analysis of copper transporting P1B ATPases from bacteria of the Rhizobiales order uncovers multiplicity, diversity and novel taxonomic subtypes
Source: Microbiologyopen. 2017 Feb 20;6(4):e00452. doi: 10.1002/mbo3.452 (PMC5552934; doi:10.1002/mbo3.452)
Supplement: Supplementary file 11 [file MBO3-6-na-s011.xlsx]

## Sheet: Hoja1
Table S5. Cu- ATPases groups and subtypes predicted from ML phylogeny
Group VIII /P1B-1- Cu+ -ATPases subtype			Prediction of TMH
STRAINS	Uniprot IDs	LENGHT (aa)	DAS TM filter	TMHMM v2	REPLICON
Acidithiobacillus ferrooxidans (strain ATCC 53993)	B5EJX7	811	nd	8	Ch
Agrobacterium sp. (strain H13-3)	F0L206	834	nd	8	Ch
Agrobacterium tumefaciens (strain C58 / ATCC 33970)	A9CJE3	836	nd	8	Ch
Agrobacterium tumefaciens C58	A9CJP7	841	nd	8	Ch
Agrobacterium vitis strain S4	B9K630	826	nd	8	P
Agrobacterium vitis strain S4	B9JWS2	819	nd	8	Ch
Aureimonas sp. AU20	M673_01920	825	nd	8	Ch
Beijerinckia indica subsp. indica (DSM 1715 )	B2IJD3	857	nd	8	Ch
Bosea sp. PAMC 26642	AXW83_22960	846	nd	8	Ch
Brucella abortus bv. 1 str. 9-941	BruAb1_0215	759	nd	8	Ch1
Brucella canis ATCC 23365	BCAN_A0223	826	nd	8	Ch1
Brucella canis ATCC 23365	BCAN_A0365	752	nd	8	Ch1
Brucella melitensis bv. 1 str. 16M	DK63_1757	826	nd	8	Ch1
Brucella ovis ATCC 25840	BOV_0212	759	nd	8	Ch1
Brucella suis 1330	WP_006191273.1	826	nd	8	Ch1
Chelativorans sp. (strain BNC1)	Q11BG5	855	nd	8	Ch
Chelatococcus sp. CO-6	AL346_08710	838	nd	8	Ch
Ensifer adhaerens OV14	OV14_a0399	793	nd	8	Ch2
Hoeflea sp. IMCC20628	IMCC20628_04836	826	nd	8	P
Martelella sp. AD-3	AZF01_01065	825	nd	8	Ch
Methylobacterium extorquens DM4	C7C8F4	832	nd	8	Ch
Methylobacterium extorquens ( AM1)	C5AUM6	832	nd	8	Ch
Methylobacterium extorquens CM4	B7KQJ2	832	nd	8	Ch
Methylobacterium nodulans (strain ORS2060)	B8IXP0	835	nd	8	P
Methylobacterium populi (BJ001)	B1ZBA0	838	nd	8	Ch
Methylobacterium populi (strain BJ001)	B1ZDQ2	830	nd	8	Ch
Methylobacterium radiotolerans ( JCM 2831)	B1LUX6	824	nd	8	Ch
Methylobacterium sp. (strain 4-46)	B0UQ23	825	nd	8	Ch
Neorhizobium galegae bv. officinalis str. HAMBI 1141	RG1141_CH08380	801	nd	8	Ch1
Ochrobactrum anthropi DSM 6882	A6X3Z4	852	nd	8	Ch
Ochrobactrum anthropi (strain ATCC 49188)	A6WVL4	827	nd	8	Ch2
Oligotropha carboxidovorans (DSM 1227 / OM5)	B6JJM9	822	nd	8	Ch
Oligotropha carboxidovorans (strain OM4)	actP OCA4_c06180	822	nd	8	Ch
Pelagibacterium halotolerans JCM 15775	G4REK2	831	nd	8	Ch
Pelagibacterium halotolerans (strain JCM 15775 )	G4RDU4	845	nd	8	Ch
Rhizobium leguminosarum bv. viciae (strain 3841)	Q1M656	824	nd	8	P
Rhizobium sp. (strain NGR234)	C3KQ40	840	nd	8	P
Rhizobium sp. (strain NGR234)	C3KRI8	830	nd	8	P
Shinella sp. HZN7	shn_02380	852	nd	8	Ch1
Shinella sp. HZN7	shn_29395	834	nd	8	P
Sinorhizobium medicae (strain WSM419)	Q9X5X3	827	nd	8	P
Sinorhizobium meliloti 1021 (Ensifer meliloti)	P58342	827	nd	8	P
Sinorhizobium meliloti (strain 1021)	P58341	826	nd	8	P
Sinorhizobium meliloti (strain 2011 )(CopA1a)	M4MJF5	826	nd	8	P
Sinorhizobium meliloti (strain BL225C)	SinmeB_3653	827	nd	8	P
Sinorhizobium meliloti (strain SM11)	F7XFT8	827	nd	8	P
Sinorhizobium meliloti (strain 2011 )(CopA1b)	M4MUQ3	827	nd	8	P
Sinorhizobium meliloti GR4	C770_GR4pA158	828	nd	8	P
Sinorhizobium meliloti Rm41	actP2 BN406_05647	827	nd	8	P
Thermus thermophilus HB27	Q72HX4	798	nd	8	Ch
TOTAL					P16, Ch34
Group VI / P1B-3-Cu+-ATPase subtype
Via (PIB-3)	Uniprot IDs	LENGHT (aa)	DAS TM filter	TMHMM v2	REPLICON
Staphylococcus aureus CopB	Q69HU0	672	nd	8	P
Enterococcus hirae (strain ATCC 9790 ) CopB	P05425	745	nd	8	Ch
Enterococcus faecium (Streptococcus faecium)	Q8VPE6	710	nd	8	P
Escherichia coli HRA-1	Q59370	721	nd	8	Ch
Escherichia coli HRA-2	Q59369	731	nd	8	Ch
Vib (PIB-3)
Archaeoglobus fulgidus (strain ATCC 49558) CopB	O30085	690	nd	8	Ch
Chelativorans sp. (strain BNC1)	Q11BI2	703	nd	8	Ch
Chelatococcus sp. CO-6	AL346_10545	759	nd	8	Ch
Hoeflea sp. IMCC20628	IMCC20628_04815	808	nd	8	P
Pelagibacterium halotolerans (strain JCM 15775 )	G4RDU0	687	nd	8	Ch
Thermus thermophilus HB27	Q72HW1	687	nd	8	Ch
Vic (PIB-3a)
Xanthobacter autotrophicus (strain Py2)	A7IPW3	818	nd	8	P
Nitrobacter hamburgensis (strain X14 / DSM 10229)	Q1QFP2	811	nd	8	P
Bradyrhizobium sp. (strain BTAi1 / ATCC BAA-1182)	A5EUF6	813	nd	8	P
TOTAL					P6,Ch8
Group VII / P1B-1a-Cu+-ATPase subtype	Uniprot IDs	LENGHT (aa)	DAS TM filter	TMHMM v2	REPLICON
Agrobacterium vitis (strain S4)	B9K626	737	nd	8	P	CPIC
Beijerinckia indica subsp. indica (strain DSM 1715 )	B2IDM6	794	nd	8	Ch	H-Rich CPIC
Bradyrhizobium sp. (strain BTAi1 / ATCC BAA-1182)	A5EUA0	804	nd	8	P	H-Rich CPIC
Bradyrhizobium sp. (strain BTAi1)	A5E8K9	821	nd	8	Ch	CPIC
Bradyrhizobium sp. (strain BTAi1)	RPA1660	821	ND	8	Ch	CPIC
Chelatococcus sp. CO-6	AL346_04970	796	nd	8	Ch	CPIC
Legionella pneumophila (strain Philadelphia 1 DSM 7513)	Q5ZWR1	736	nd	8	Ch	H-Rich CPLC
E coli	Q59385	834	nd	8	Ch	CASC
Methylobacterium extorquens (strain AM1)	C5B3T2	806	nd	8	P	H-Rich CPYC
Methylobacterium extorquens (strain AM1)	C5B3I7	809	nd	8	P	H-Rich CPIC
Methylobacterium extorquens (strain AM1)	C5B1T2	760	nd	8	Ch	CPIC
Methylobacterium extorquens (strain CM4 )	B7KPB4	806	nd	8	Ch	H-Rich CPYC
Methylobacterium extorquens (strain CM4)	B7KNG4	809	nd	8	Ch	H-Rich CPIC
Methylobacterium extorquens (strain DM4)	C7CEY4	806	nd	8	Ch	H-Rich CPYC
Methylobacterium extorquens DM4	C7CF45	809	nd	8	Ch	H-Rich CPIC
Methylobacterium nodulans (strain ORS2060 )	B8IGD1	823	nd	8	Ch	H-Rich CPIC
Methylobacterium nodulans (strain ORS2060)	B8IXS2	788	nd	8	P	H-Rich CPIC
Methylobacterium populi (strain BJ001)	B1ZCJ6	799	nd	8	Ch	H-Rich CPIC
Methylobacterium populi (strain BJ001)	B1ZBB5	786	nd	8	Ch	H-Rich CPIC
Methylobacterium sp. (strain 4-46)	B0UE71	755	nd	8	Ch	CPIC
Nitrobacter hamburgensis (strain X14 / DSM 10229)	Q1QF08	801	nd	8	P	H-Rich CPIC
Nitrobacter hamburgensis (strain X14 / DSM 10229)	Q1QFM6	818	nd	8	P	H-Rich CPIC
Nitrobacter hamburgensis (strain X14)	Q1QHY3	833	nd	8	Ch	H-Rich CPIC
Ochrobactrum anthropi (strainDSM )	A6X3Y7	795	nd	8	Ch	H-Rich CPIC
Oligotropha carboxidovorans (strain OM4)	OCA4_pOC167B00140	813	nd	8	P	CPIC
Oligotropha carboxidovorans (strain OM4)	OCA4_c05040	815	nd	8	Ch	CPIC
Oligotropha carboxidovorans (strain OM5)	F8C198	813	nd	8	P	CPIC
Oligotropha carboxidovorans (strain OM5)	F8BVV1	815	nd	8	Ch	CPIC
Rhizobium leguminosarum bv. viciae (strain 3841)	Q1MI24	740	nd	8	Ch	H-Rich CPIC
Rhizobium sp. (strain NGR234)	C3KQ24	746	nd	8	P	H-Rich CPIC
Rhodopseudomonas palustris CGA009	RPA1660	923	nd	8	Ch	CPIC
Salmonella typhimurium	Q9ZHC7	824	nd	8	P	H-Rich CPVC
Salmonella typhimurium	Q8ZR95	833	nd	8	Ch	CASC
Shewanella oneidensis	Q8EGB6	753	nd	8	Ch	CAGC
Shinella sp. HZN7	shn_02340	795	nd	8	Ch	H-Rich CPIC
Sinorhizobium meliloti GR4	AGA09593	705	nd	8	p	CPIC
Sinorhizobium meliloti (strain 1021)	Q92ZA2	733	nd	8	P	H-Rich CPIC
Sinorhizobium meliloti (strain SM11)	Q1WLB3	706	nd	8	P	CPIC
Sinorhizobium meliloti 2011)	M4MG41	733	nd	8	P	CPIC
Sinorhizobium meliloti CCNWSX0020	H0FVL4	708	nd	8	Ch	CPIC
Sinorhizobium meliloti GR4	C770_GR4pC0893	705	nd	8	P	CPIC
Sinorhizobium meliloti GR4	C770_GR4pA165	740	nd	8	P	CPIC
Xanthobacter autotrophicus (Py2)	A7IP64	1020	nd	8	Ch	H-Rich CPIC
Xanthobacter autotrophicus (Py2)	A7IJX8	868	nd	8	Ch	H-Rich CPIC
Xanthobacter autotrophicus (strain Py2)	A7IPV0	796	nd	8	P	H-Rich CPIC
Xanthobacter autotrophicus (strain Py2)	A7IQ22	793	nd	8	P	H-Rich CPIC
					P19, Ch27
Group VII / P1B-1b-Cu+-ATPase subtype
Rhizobium leguminosarum bv. trifolii WSM2304	B6A445	841	nd	8	P
Rhizobium etli CFN 42	Q2K000	840	nd	8	P
Agrobacterium radiobacter (strain K84)	B9JDB0	830	nd	8	Ch
Rhizobium etli (strain CIAT 652)	B3Q0Z7	839	nd	8	P
Mesorhizobium loti (strain MAFF303099)	Q98C24	839	nd	8	P
Rhizobium leguminosarum bv. viciae WSM710	Q9X5V3	841	nd	8	P
Mesorhizobium ciceri bv. biserrulae (WSM1271)	E8T785	834	nd	8	Ch
Chelativorans sp. (strain BNC1)	Q11EY1	846	nd	8	Ch
Rhizobium leguminosarum bv. viciae 3841	Q1M727	841	nd	8	P
Rhizobium leguminosarum bv. trifolii (WSM1325)	C6B7V6	841	nd	8	P
Rhizobium tropici CIAT 899	L0LNP7	832	nd	8	Ch
Hoeflea sp. IMCC20628	IMCC20628_04449	801	nd	8	Ch
Hoeflea sp. IMCC20628	IMCC20628_04834	796	nd	8	P
Bosea sp. PAMC 26642	AXW83_04575	722	nd	8	Ch
Martelella sp. AD-3	AZF01_23265	781	nd	8	P
					9P/6Ch
Group XIV FixI/ P1B-1c-Cu+-ATPase subtype
Agrobacterium vitis	B9JWS5	787	nd	8	Ch1
Bradyrhizobium diazoefficiens (strain JCM 10833 / USDA 110)	Q59207	730	7	7	Ch
Bradyrhizobium sp. (strain BTAi1 / ATCC BAA-1182) FixI	A5EFI6	733	7	7	Ch
Brucella abortus bv1 16M	DK63_1923	752	ND	8	Ch1
Brucella abortus bv1 9-941	BruAb1_0383	752	nd	8	Ch1
Chelatococcus sp. CO-6	AL346_02020	638	8	8	Ch
Chelatococcus sp. CO-6	AL346_11220	753	nd	7	Ch
Mesorhizobium ciceri	E8TP15	759	nd	7	P
Mesorhizobium ciceri	E8TEI6	761	nd	7	Ch
Mesorhizobium loti MAFF	Q88R8	762	nd	8	Ch
Mesorhizobium loti MAFF	Q989H6	762	nd	8	Ch
Methylobacterium nodulans (strain ORS2060 )	B8IN84	758	9	7	Ch
Methylobacterium sp. (strain 4-46)	B0UGH1	758	8	8	Ch
Neorhizobium galegae bv. officinalis bv. str. HAMBI 1141	RG1141_CH40880	763	8	8	Ch1
Ochrobactrum anthropi (strain ATCC 49188)	A6WW40	752	8	8	C1
Ochrobactrum anthropi (strain ATCC 49188)	A6WW40	752	nd	8	Ch1
Oligotropha carboxidovorans OM5	F8BRK8	753	7	8	Ch
Oligotropha carboxidovorans OM5	F8C141	748	8	8	P
Oligotropha carboxidovorans OM5	F8BRK8	753	nd	8	Ch
Oligotropha carboxidovorans OM5	F8C141	748	nd	8	P
Rhizobium etli (strain CFN 42) FixId	Q8KLH2	756	8	8	P
Rhizobium etli (strain CFN 42) FixIf	Q2JYE6	761	8	8	P
Rhizobium etli CFN42	Q8KLH2	756	nd	5	p
Rhizobium etli CIAT 652	B3Q2X3	760	nd	6	P
Rhizobium etli CNPAF 512	F2AA47	760	nd	6	draft
Rhizobium leguminosarum bv. Trifolii SM 2304	B6A0W1	762	nd	6	P
Rhizobium leguminosarum bv. viciae (strain 3841) FixI	Q1MLX8	755	7	8	Ch
Rhizobium leguminosarum bv. viciae 3841	Q1MLX8	755	7	7	Ch
Rhizobium leguminosarum bv. viciae 3841	Q1M8X6	740	8	8	P
Rhizobium leguminosarum bv. viciae 3841	C6B514	740	8	8	Ch
Rhizobium leguminosarum bv. viciae 3841	Q1M7U4	761	8	8	P
Rhizobium tropici CIAT 899	L0LTL0	761	nd	6	P
Rhodopseudomonas palustris CGA009 FixI	RPA0013	732	7	7	Ch
Sinohizobium meliloti (strain 1021) (Ensifer meliloti)	P18398	757	8	8	P
Sinorhizobium fredii (strain NGR234)	C3MH46	772	8	8	Ch
Sinorhizobium fredii NGR234	C3MH46	772	8	8	Ch
Sinorhizobium fredii NGR234	C3MDN6	754	6	6	Ch
Sinorhizobium medicae (strain WSM419)	A6ULT2	755	7	7	P
Sinorhizobium medicae (strain WSM419)	A6ULU1	757	8	8	P
Sinorhizobium meliloti (strain 1021)	Q92ZX3	755	7	6	P
Sinorhizobium meliloti (strain BL225C)	F6BZ85	755	7	6	P
Sinorhizobium meliloti (strain BL225C)	SinmeB_5734	755	7	6	P
Sinorhizobium meliloti (strain BL225C)	F6BYN0	757	8	8	P
Sinorhizobium meliloti (strain SM11)	F7XB41	755	7	6	P
Sinorhizobium meliloti (strain SM11)	F7XES0	759	8	7	P
Sinorhizobium meliloti (strain Sm2011 )	M4MNI0	755	7	6	P
Sinorhizobium meliloti (strain Sm2011)	M4MJQ1	757	8	8	P
Sinorhizobium meliloti CCNWSX0020	H0FVA9	757	8	6	Ch
Sinorhizobium meliloti GR4	C770_GR4pC1192	755	7	6	P
Sinorhizobium meliloti GR4	M4IN78	757	8	8	P
Sinorhizobium meliloti Rm41	K0PAQ5	1025	11	11	P
Sinorhizobium meliloti Rm41	K0P588	757	8	8	P
Sinorhizobium meliloti SM11	F7XDP	737	nd	8	P
Xanthobacter autotrophicus (strain ATCC BAA-1158 / Py2)	A7ICI0	743	7	7	Ch
TOTAL					P27, Ch29
DAS TM filter Transmembrane protein prediction. Cserzo et al 2004. Bioinformatics 20:136.
TMHMM v2 Prediction of transmembrane helices in proteins http://www.cbs.dtu.dk/services/TMHMM/
nd Not determined
HMA heavy metal associated domain
