# Supplementary material for: A comprehensive phylogenetic analysis of copper transporting P1B ATPases from bacteria of the Rhizobiales order uncovers multiplicity, diversity and novel taxonomic subtypes
Source: Microbiologyopen. 2017 Feb 20;6(4):e00452. doi: 10.1002/mbo3.452 (PMC5552934; doi:10.1002/mbo3.452)
Supplement: Supplementary file 12 [file MBO3-6-na-s012.xlsx]

## Sheet: Hoja1
Table S6. Rhizobial Cu-ATPases and their closest non- rhizobial homologs retrieved by BlastP search.
NUMBER	RefSeq or UNIPROT ID	REPLICON	ATPase subtype	RHIZOBIAL STRAIN	BlastP Closest CopA homologs	(% of identity/similarity/coverage/e-value)	LOCUS	PHYLUM/ORDER
1	G4REK2	Ch	P1B-1	Pelagibacterium halotolerans B2	Serratia fonticola	(64/76/99/0)	WP_021806406	Gammaproteobacteria; Enterobacteriales
2	A9CJP7	Ch	P1B-1	Agrobacterium fabrum str. C58	Serratia fonticola	(60/73/98/0)	WP_021806406	Gammaproteobacteria; Enterobacteriales
3	B1ZBA0	Ch	P1B-1	Methylobacterium populi BJ001	Halomonas anticariensis	(65/77/ 98/0)	WP_016415551	Gammaproteobacteria; Oceanospirillales
4	C7C8F4	Ch	P1B-1	Methylobacterium extorquens DM4	Serratia liquefaciens ATCC 27592	(63/75/97/0)	YP_008230540	Gammaproteobacteria; Enterobacteriales
5	C5AUM6	Ch	P1B-1	Methylobacterium extorquens AM1	Serratia liquefaciens ATCC 27592	(63/75/97/0)	YP_008230540	Gammaproteobacteria; Enterobacteriales
6	B7KQJ2	Ch	P1B-1	Methylobacterium extorquens CM4	Stenotrophomonas maltophilia	(65/76/96/0)	WP_019184655	Gammaproteobacteria; Xanthomonadales
7	B1ZDQ2	Ch	P1B-1	Methylobacterium populi BJ001	Serratia liquefaciens	(62/75/97/0)	YP_008230540	Gammaproteobacteria; Enterobacteriales
8	B1LUX6	Ch	P1B-1	Methylobacterium radiotolerans JCM 2831	Stenotrophomonas maltophilia	(63/73/ 97/0)	WP_019184655	Gammaproteobacteria; Xanthomonadales
9	B0UQ23	Ch	P1B-1	Methylobacterium sp. 4-46	Serratia liquefacien	(62/73/ 99/0)	YP_008230540	Gammaproteobacteria; Enterobacteriales
10	C5B3T2	P	P1B-1a	Methylobacterium extorquens AM1	Polymorphum gilvum SL003B-26A1	(78/87/93/0)	YP_004305520	Unclassified Alphaproteobacteria
11	C7CEY4	Ch	P1B-1a	Methylobacterium extorquens DM4	Sphingobium	(74/84/95/0)	YP_004305520	Alphaproteobacteria; Polymorphum
12	C5ASD8	Ch	P1B-1a	Methylobacterium extorquens AM1	Rubellimicrobium thermophilum	(78/86/98/0)	WP_021099112	Alphaproteobacteria; Rhodobacterales
13	C5B1T2	Ch	P1B-1a	Methylobacterium extorquens AM1	Rubellimicrobium thermophilum	(79/89/99/0)	WP_021099112	Alphaproteobacteria; Rhodobacterales
14	C7CF45	Ch	P1B-1a	Methylobacterium extorquens DM4	Rubellimicrobium thermophilum	(74/84/99/0)	WP_021099112	Alphaproteobacteria; Rhodobacterales
15	A6X3Y7	Ch	P1B-1a	Ochrobactrum anthropi ATCC 49188	Rubellimicrobium thermophilum	(91/92/100/0)	WP_021099112	Alphaproteobacteria; Rhodobacterales
16	Q11BI2	Ch	P1B-3	Chelativorans sp. BNC1	Pseudoxanthomonas spadix BD-a59	(86/91/95/0)	YP_004929459.1	Gammaproteobacteria; Xanthomonadales
17	B0UGH1	Ch	P1B-1c	Methylobacterium sp. 4-46	Polymorphum gilvum	(59/72/ 94/0)	YP_004304932	Alphaproteobacteria; Polymorphum
18	B8IN84	Ch	P1B-1c	Methylobacterium nodulans ORS 2060	Polymorphum gilvum SL003B	(59/72/94/0)	YP_004304932	Alphaproteobacteria; Polymorphum
19	Q11G30	Ch	P1B-1	Chelativorans sp. BNC1	Maricaulis sp. JL2009	(61/74/98/0)	WP_022697385.1	Alphaproteobacteria; Rhodobacterales
20	F8BKG9	Ch	P1B-1	Oligotropha carboxidovorans OM4	Nitrosomonas eutropha	(81/89/100/0)	YP_746320	Betaproteobacteria; Nitrosomonadales
21	Q11BG5	Ch	P1B-1	Chelativorans sp. BNC1	Nitrosomonas eutropha C91	(77/86/ 97/0)	YP_746320	Betaproteobacteria; Nitrosomonadales
22	B9JJ75	Ch	P1B-1c	Agrobacterium radiobacter K84	Pseudomonas avellanae	(75/85/97/ 0)	WP_005621940	Gammaproteobacteria; Pseudomonadales
23	M673_01920	Ch	P1B-1	Aureimonas sp. AU20	Bordetella bronchiseptica	61/73/98/0	WP_061973159.1	Betaproteobacteria
24	M673_21640	P		Aureimonas sp. AU20	Brevundimonas diminuta	72/81/97/0	WP_003165014.1	Alphaproteobacteria; Caulobacterales
25	AXW83_04575	Ch	P1B-1	Bosea sp. PAMC 26642	Roseomonas	71/84/100/0	WP_019460575.1	Alphaproteobacteria Rhodospirillales
26	IMCC20628_04449	CH	P1B-1	Hoeflea sp. IMCC20628	Ahrensia.	83/91/96/0	WP_051540975	Alphaproteobacteria Rhodobacterales
27	IMCC20628_04629	P	P1B-1	Hoeflea sp. IMCC20628	Rhodothermaceae bacterium RA	65/76/98/0	WP_068126289	Bacteroidetes Order II
28	IMCC20628_04815	P	P1B-1	Hoeflea sp. IMCC20628	Thiobacillus denitrificans	81/90/79/0	WP_018078629	Betaproteobacteria
29	IMCC20628_04834	P	P1B-1	Hoeflea sp. IMCC20628	Citreimonas salinaria	79/87/99/0	SDY81891	Alphaproteobacteria Rhodobacterales
30	AZF01_01065	Ch	P1B-1	Martelella sp. AD-3	Serratia liquefaciens	62/76/99/0	WP_048758721	Gammaproteobacteria
