# Supplementary material for: A comprehensive phylogenetic analysis of copper transporting P1B ATPases from bacteria of the Rhizobiales order uncovers multiplicity, diversity and novel taxonomic subtypes
Source: Microbiologyopen. 2017 Feb 20;6(4):e00452. doi: 10.1002/mbo3.452 (PMC5552934; doi:10.1002/mbo3.452)
Supplement: Supplementary file 13 [file MBO3-6-na-s013.xlsx]

## Sheet: Hoja1
Table S7. Characteristics of rhizobial Cu-ATPases encoding genes potentially acquired by horizontal transfer.
NUMBER	UNIPROT ID	REPLICON	ATPase subtype	RHIZOBIAL STRAIN	%G+C copA/genomic 1,2,3	CAI4	E-CAI4 p<0.05	CAI/E-CAI4 p<0.05	E-CAI4 p<0.01	CAI/E-CAI 4 p<0.01	Genes located into putatve genomic islands (prediction method)5	Genomic context6
1	G4REK2	Ch	P1B-1	Pelagibacterium halotolerans B2	63.06/61.4	No codon usage available at Codon Usage Database						gene context without functional relation
2	A9CJP7	Ch	P1B-1	Agrobacterium fabrum str. C58	63.10/59.1	0.768	0.71	1.08	0.746	1.03		20 Kb gene cluster encoding type III secretion system and phage packaging proteins
3	B1ZBA0	Ch	P1B-1	Methylobacterium populi BJ001	72.86/69.4	0.701	0.762	0.919	0.8	0.876		gene context without functional relation
4	C7C8F4	Ch	P1B-1	Methylobacterium extorquens DM4	73.23/68	0.684	0.732	0.934	0.781	0.875		gene context without functional relation
5	C5AUM6	Ch	P1B-1	Methylobacterium extorquens AM1	73.71/68.5	0.694	0.728	0.953	0.772	0.898		gene context without functional relation
6	B7KQJ2	Ch	P1B-1	Methylobacterium extorquens CM4	73.07/68.1	0.679	0.709	0.957	0.764	0.888		gene context without functional relation
7	B1ZDQ2	Ch	P1B-1	Methylobacterium populi BJ001	73.97/69.4	0.685	0.743	0.921	0.778	0.88		gene context without functional relation
8	B1LUX6	Ch	P1B-1	Methylobacterium radiotolerans JCM 2831	77.49/71	0.797	0.831	0.959	0.856	0.931		14 kb gene cluster encoding metal transporters
9	B0UQ23	Ch	P1B-1	Methylobacterium sp. 4-46	77.16/71.5	0.831	0.84	0.989	0.88	0.944
10	C5B3T2	P	P1B-1a	Methylobacterium extorquens AM1	72.45/67.6	0.751	0.791	0.949	0.840	0.894		75 Kb gene cluster encoding metal efflux proteins
11	C7CEY4	Ch	P1B-1a	Methylobacterium extorquens DM4	72.4/68	0.751	0.79	0.95	0.829	0.905	IslandPath-DIMOB	20 kb cluster encoding IS,integrase, transposase
12	C5ASD8	Ch	P1B-1a	Methylobacterium extorquens AM1	72.41/68.5	0.75	0.795	0.943	0.836	0.897		50 Kb gene cluster encoding metal efflux proteins
13	C5B1T2	Ch	P1B-1a	Methylobacterium extorquens AM1	69.38/68.5	0.65	0.693	0.937	0.743	0.932		gene context without functional relation
14	C7CF45	Ch	P1B-1a	Methylobacterium extorquens DM4	68.93/68	0.633	0.675	0.937	0.734	0.862		18 Kb cluster encoding four metal transporters and one transposase
15	A6X3Y7	Ch	P1B-1a	Ochrobactrum anthropi ATCC 49188	66.12/56.1	0.774	0.767	1.009	0.803	0.963	SIGI-HMM	45 Kb detoxification island with conugative transfer proteins
16	Q11BI2	Ch	P1B-3	Chelativorans sp. BNC1	66.67/61.1	0.846	0.828	1.021	0.863	0.98		7 kb gene cluster encoding purine and pyrimidine metabolism enzimes
17	B0UGH1	Ch	P1B-1c	Methylobacterium sp. 4-46	76.64/71.5	0.796	0.848	0.938	0.887	0.897	IslandPath-DIMOB	20 kb cluster encoding IS,integrase, transposase
18	B8IN84	Ch	P1B-1c	Methylobacterium nodulans ORS 2060	75.58/68.5	0.747	0.808	0.924	0.847	0.881		gene context without functional relation
19	Q11G30	Ch	P1B-1	Chelativorans sp. BNC1	69.57/61.1	0.818	0.829	0.986	0.856	0.955		16 kb cluster encoding copper-dependent proteins
20	F8BKG9	Ch	P1B-1	Oligotropha carboxidovorans OM4	69.57/61.1	0.752	0.723	1.04	0.758	0.992		10 Kb gene cluster encoding metal transporters
21	Q11BG5	Ch	P1B-1	Chelativorans sp. BNC1	69.57/61.1	0.864	0.847	1.02	0.874	0.988		gene context without functional relation
22	B9JJ75	Ch	P1B-1c	Agrobacterium radiobacter K84	63.53/59.9	0.698	0.671	1.04	0.721	0.928		gene context without functional relation
